# Supplementary material for: ﻿Phylogeny, morphology and chemistry reveal two new multispored species in the Lecanorasubfusca group (Lecanoraceae, Ascomycota)
Source: MycoKeys. 2023 Aug 7;99:25–43. doi: 10.3897/mycokeys.99.108462 (PMC10425951; doi:10.3897/mycokeys.99.108462)
Supplement: XML Treatment for Lecanora anhuiensis [file mycokeys.99.108462-treatment1.xml]

<!DOCTYPE tp:taxon-treatment
  PUBLIC "-//TaxonX//DTD Taxonomic Treatment Publishing DTD v0 20100105//EN" "tax-treatment-NSO.dtd">
<tp:taxon-treatment xmlns:tp="http://www.plazi.org/taxpub"><tp:treatment-meta><kwd-group><label>Taxon classification</label><kwd>
                <named-content content-type="kingdom">Fungi</named-content>
              </kwd><kwd>
                <named-content content-type="order">Lecanorales</named-content>
              </kwd><kwd>
                <named-content content-type="family">Lecanoraceae</named-content>
              </kwd></kwd-group><mixed-citation publication-type="journal"><person-group><name><surname>Li</surname><given-names>Lijuan</given-names></name><name><surname>Zhang</surname><given-names>Yanyun</given-names></name><name><surname>Printzen</surname><given-names>Christian</given-names></name></person-group><article-title>﻿Phylogeny, morphology and chemistry reveal two new multispored species in the <italic><tp:taxon-name><tp:taxon-name-part taxon-name-part-type="genus" reg="Lecanora">Lecanora</tp:taxon-name-part><tp:taxon-name-part taxon-name-part-type="species" reg="subfusca">subfusca</tp:taxon-name-part></tp:taxon-name></italic> group (<tp:taxon-name><tp:taxon-name-part taxon-name-part-type="family">Lecanoraceae</tp:taxon-name-part></tp:taxon-name>, <tp:taxon-name><tp:taxon-name-part taxon-name-part-type="phylum">Ascomycota</tp:taxon-name-part></tp:taxon-name>)</article-title><source>MycoKeys</source><day>07</day><month>08</month><year>2023</year><volume>99</volume><fpage>25</fpage><lpage>43</lpage><pub-id pub-id-type="doi">10.3897/mycokeys.99.108462</pub-id></mixed-citation></tp:treatment-meta><tp:nomenclature><label>﻿</label><tp:taxon-name>
              <object-id xmlns:xlink="http://www.w3.org/1999/xlink" content-type="arpha" xlink:type="simple">9E387327-D7B8-5EB6-8AFA-C348A1A78BB3</object-id>
              <tp:taxon-name-part taxon-name-part-type="genus" reg="Lecanora">Lecanora</tp:taxon-name-part>
              <tp:taxon-name-part taxon-name-part-type="species" reg="anhuiensis">anhuiensis</tp:taxon-name-part>
              <object-id xmlns:xlink="http://www.w3.org/1999/xlink" content-type="mycobank" xlink:type="simple">849250</object-id>
            </tp:taxon-name><tp:taxon-authority>Lijuan Li &amp; Printzen</tp:taxon-authority><tp:taxon-status xmlns:xlink="http://www.w3.org/1999/xlink" xlink:type="simple">sp. nov.</tp:taxon-status><xref ref-type="fig" rid="F3">Fig. 3A–E</xref></tp:nomenclature><tp:treatment-sec sec-type="diagnosis" id="SECID0EDIBI"><title>Diagnosis.</title><p>Distinguished from other multispored species of <italic><tp:taxon-name><tp:taxon-name-part taxon-name-part-type="genus" reg="Lecanora">Lecanora</tp:taxon-name-part></tp:taxon-name></italic> by brown apothecial discs, fine crystals in the epihymenium, small crystals in the amphithecium and the presence of atranorin and zeorin.</p></tp:treatment-sec><tp:treatment-sec sec-type="material" id="SECID0EQIBI"><title>Type.</title><p>China. Anhui Prov.: Lu’an Ci., Jinzhai Co., The main peak of the Tiantangzhai, Ta-pieh Mountain, <named-content xmlns:xlink="http://www.w3.org/1999/xlink" content-type="dwc:verbatimCoordinates" xlink:type="simple"><named-content content-type="geo-json" specific-use="{&#34;type&#34;:&#34;Point&#34;,&#34;coordinates&#34;:[115.770833,31.105556]}" id="NCID0EZIBI" xlink:type="simple">31°06′20″N, 115°46′15″E</named-content></named-content>, alt. 1720 m, on bark, 12 Oct 2020, Ren Qiang 20200731, <abbrev xmlns:xlink="http://www.w3.org/1999/xlink" content-type="institution" xlink:title="Herbarium Mycologicum Academiae Sinicae-Lichenes" id="ABBRID0E5IBI" xlink:type="simple">HMAS-L</abbrev>-0147383—<bold><italic>holotype</italic></bold>.</p></tp:treatment-sec><tp:treatment-sec sec-type="description" id="SECID0EGJBI"><title>Description.</title><p>Thallus corticolous, continuous to rimose to verrucose areolate, thin and tightly attached to the substrate, surface dirty grey to greenish, epruinose, lacking soredia, prothallus not visible.</p><p>Apothecia lecanorine, numerous, rounded or deformed by mutual pressure, dispersed to aggregated, sessile to adnate, 0.4–1 mm in diameter; disc plane to slightly concave or convex, yellowish-brown to deep brown, epruinose, margin persistent and prominent, entire or slightly flexuous, cream-white; amphithecium with numerous algal cells, containing small crystals (<abbrev xmlns:xlink="http://www.w3.org/1999/xlink" xlink:title="polarized light" id="ABBRID0ENJBI" xlink:type="simple">POL</abbrev>+, K-insol, N-sol); cortex indistinct, interspersed with fine crystals (<abbrev xmlns:xlink="http://www.w3.org/1999/xlink" xlink:title="polarized light" id="ABBRID0ERJBI" xlink:type="simple">POL</abbrev>+, K-sol, N-insol); parathecium colourless, 15–25 (–40) µm wide, with fine crystals (<abbrev xmlns:xlink="http://www.w3.org/1999/xlink" xlink:title="polarized light" id="ABBRID0EVJBI" xlink:type="simple">POL</abbrev>+, K-sol, N-insol) mostly in the uppermost part; epihymenium with fine crystals (<abbrev xmlns:xlink="http://www.w3.org/1999/xlink" xlink:title="polarized light" id="ABBRID0EZJBI" xlink:type="simple">POL</abbrev>+, K-sol, N-insol) on the surface and interspersed to upper part of paraphyses and amongst the apical cells, with deep orangish-brown to deep brown amorphous pigmentation, becoming faint dull brown or dissolving in K; hymenium colourless, 80–110 µm high; paraphyses simple to somewhat branched, ca. 1.5–2 µm thick, tips expanded up to 4 µm; hypothecium colorless, composed of anastomosing hyphae; asci clavate, <italic><tp:taxon-name><tp:taxon-name-part taxon-name-part-type="genus" reg="Lecanora">Lecanora</tp:taxon-name-part></tp:taxon-name></italic>-type, 55–70 × 15–25 µm, 16-spored; ascospores simple, hyaline, narrowly ellipsoid to ellipsoid or ovoid, occasionally subglobose, (9.0–)11.0–12.0–13.5(–15.0) × (5.0–)5.5–6.0–7.0(–8.0) µm (n = 74), wall ca. 0.5 µm. Pycnidia not found.</p><fig id="F3" position="float" orientation="portrait"><object-id xmlns:xlink="http://www.w3.org/1999/xlink" content-type="doi" xlink:type="simple">10.3897/mycokeys.99.108462.figure3</object-id><object-id xmlns:xlink="http://www.w3.org/1999/xlink" content-type="arpha" xlink:type="simple">ABD813AD-BA7D-53F9-B2D9-79F9F9D55498</object-id><label>Figure 3.</label><caption><p>The new species <italic><tp:taxon-name><tp:taxon-name-part taxon-name-part-type="genus" reg="Lecanora">Lecanora</tp:taxon-name-part><tp:taxon-name-part taxon-name-part-type="species" reg="anhuiensis">anhuiensis</tp:taxon-name-part></tp:taxon-name></italic><bold>A</bold> lichen thallus and apothecia, habit <bold>B</bold> vertical sections of apothecia in normal light <bold>C</bold> vertical sections of apothecia in polarized light <bold>D</bold> 16-spored ascus <bold>E</bold> ascospores. Scale bars: 1 mm (<bold>A</bold>); 20 µm (<bold>B, C</bold>); 10 µm (<bold>D, E</bold>).</p></caption><graphic xmlns:xlink="http://www.w3.org/1999/xlink" xlink:href="mycokeys-99-025-g003.jpg" position="float" orientation="portrait" xlink:type="simple" id="oo_889397.jpg"><uri content-type="original_file" xlink:type="simple">https://binary.pensoft.net/fig/889397</uri></graphic></fig></tp:treatment-sec><tp:treatment-sec sec-type="chemistry" id="SECID0EMLBI"><title>Chemistry.</title><p>Thallus K+ yellow, C-; containing atranorin and zeorin.</p></tp:treatment-sec><tp:treatment-sec sec-type="distribution" id="SECID0ERLBI"><title>Distribution.</title><p>This species occurs on bark and is known from Anhui Prov., in the south-eastern part of the Ta-pieh Mountains at elevations between 850 and 1720 m. The Ta-pieh Mountains are located at the junction between Anhui, Hubei and Henan Provinces in China.</p></tp:treatment-sec><tp:treatment-sec sec-type="etymology" id="SECID0EWLBI"><title>Etymology.</title><p>The species is named after its locality in Anhui Province, China.</p></tp:treatment-sec><tp:treatment-sec sec-type="notes" id="SECID0E2LBI"><title>Notes.</title><p><italic><tp:taxon-name><tp:taxon-name-part taxon-name-part-type="genus" reg="Lecanora">Lecanora</tp:taxon-name-part><tp:taxon-name-part taxon-name-part-type="species" reg="loekoesii">loekoesii</tp:taxon-name-part></tp:taxon-name></italic> is similar to <italic><tp:taxon-name><tp:taxon-name-part taxon-name-part-type="genus" reg="Lecanora">L.</tp:taxon-name-part><tp:taxon-name-part taxon-name-part-type="species" reg="anhuiensis">anhuiensis</tp:taxon-name-part></tp:taxon-name></italic> in having somewhat yellowish-brown apothecial discs, a granulose epihymenium and small crystals in the amphithcium, but differs in having relatively larger ascospores (12.1–)12.6–15.3(–16.2) × (7–)7.5–8.5(–9) µm in size and producing usnic and norstictic acid in addition to atranorin and zeorin [according to <xref ref-type="bibr" rid="B19">Lü et al. (2011)</xref>]. In the species delimitation of the <italic><tp:taxon-name><tp:taxon-name-part taxon-name-part-type="genus" reg="Lecanora">L.</tp:taxon-name-part><tp:taxon-name-part taxon-name-part-type="species" reg="subfusca">subfusca</tp:taxon-name-part></tp:taxon-name></italic> group, the type of epihymenial crystals is one of the most important diagnostic characters, as illustrated by <xref ref-type="bibr" rid="B3">Brodo (1984)</xref>. The original description mentioned that the epihymeniun of <italic><tp:taxon-name><tp:taxon-name-part taxon-name-part-type="genus" reg="Lecanora">L.</tp:taxon-name-part><tp:taxon-name-part taxon-name-part-type="species" reg="loekoesii">loekoesii</tp:taxon-name-part></tp:taxon-name></italic> contains fine crystals. Subsequently, <xref ref-type="bibr" rid="B39">Wang et al. (2013)</xref> examined the holotype and 68 Chinese specimens, suggesting that the crystals are, in fact, coarse. Both types can be distinguished by examining their solubility in N: fine crystals are insoluble in N, while coarse crystals dissolve in N (<xref ref-type="bibr" rid="B3">Brodo 1984</xref>). We found that the epihymenial crystals are insoluble in N, indicating the presence of fine crystals, consistent with <xref ref-type="bibr" rid="B19">Lü et al. (2011)</xref> and <xref ref-type="bibr" rid="B31">Qiu and Lü (2022)</xref>.</p><p><italic><tp:taxon-name><tp:taxon-name-part taxon-name-part-type="genus" reg="Lecanora">Lecanora</tp:taxon-name-part><tp:taxon-name-part taxon-name-part-type="species" reg="shangrilaensis">shangrilaensis</tp:taxon-name-part></tp:taxon-name></italic>, with yellow to yellowish-brown apothecial discs, a granulose epihymenium and small crystals in the amphithecium, might also be confused with <italic><tp:taxon-name><tp:taxon-name-part taxon-name-part-type="genus" reg="Lecanora">L.</tp:taxon-name-part><tp:taxon-name-part taxon-name-part-type="species" reg="anhuiensis">anhuiensis</tp:taxon-name-part></tp:taxon-name></italic>. However, it can be easily distinguished by the presence of coarse epihymenial crystals, K-soluble crystals in the amphithecium and the production of usnic acid instead of atranorin. <italic><tp:taxon-name><tp:taxon-name-part taxon-name-part-type="genus" reg="Lecanora">Lecanora</tp:taxon-name-part><tp:taxon-name-part taxon-name-part-type="species" reg="weii">weii</tp:taxon-name-part></tp:taxon-name></italic> is also similar to <italic><tp:taxon-name><tp:taxon-name-part taxon-name-part-type="genus" reg="Lecanora">L.</tp:taxon-name-part><tp:taxon-name-part taxon-name-part-type="species" reg="anhuiensis">anhuiensis</tp:taxon-name-part></tp:taxon-name></italic> in forming a granulose epihymenium, an amphithecium with K-insoluble small crystals and the presence of atranorin and zeorin, but differs in having heavily pruinose apothecial discs, an epihymenium with coarse crystals (K-sol, N-sol) and 12–16-spored asci (<xref ref-type="bibr" rid="B12">Han et al. 2009</xref>).</p></tp:treatment-sec><tp:treatment-sec sec-type="material" id="SECID0EXPBI"><title>Additional specimens examined.</title><p>China: Anhui Prov.: Lu’an Ci., Jinzhai Co., The main peak of the Tiantangzhai, Ta-pieh Mountain, <named-content xmlns:xlink="http://www.w3.org/1999/xlink" content-type="dwc:verbatimCoordinates" xlink:type="simple"><named-content content-type="geo-json" specific-use="{&#34;type&#34;:&#34;Point&#34;,&#34;coordinates&#34;:[115.770833,31.105556]}" id="NCID0EAQBI" xlink:type="simple">31°6′20″N, 115°46′15″E</named-content></named-content>, alt. 1720 m, on bark, 12 Oct 2020, Ren Qiang 20200748a (<abbrev xmlns:xlink="http://www.w3.org/1999/xlink" content-type="institution" xlink:title="Herbarium Mycologicum Academiae Sinicae-Lichenes" id="ABBRID0EFQBI" xlink:type="simple">HMAS-L</abbrev>-0147384); Anqing Ci., Yuexi Co., Yangtianwo, Yaoluoping National Nature Reserve, <named-content xmlns:xlink="http://www.w3.org/1999/xlink" content-type="dwc:verbatimCoordinates" xlink:type="simple"><named-content content-type="geo-json" specific-use="{&#34;type&#34;:&#34;Point&#34;,&#34;coordinates&#34;:[116.069444,31.969722]}" id="NCID0ENQBI" xlink:type="simple">31°58′11″N, 116°04′10″E</named-content></named-content>, alt. 1160 m, on bark, 15 Oct 2020, Yao Zongting 20200911b (<abbrev xmlns:xlink="http://www.w3.org/1999/xlink" content-type="institution" xlink:title="Herbarium Mycologicum Academiae Sinicae-Lichenes" id="ABBRID0ERQBI" xlink:type="simple">HMAS-L</abbrev>-0147400); Lu′an Ci., Jinzhai Co., JiangjunYan of the TiantangZhai, <named-content xmlns:xlink="http://www.w3.org/1999/xlink" content-type="dwc:verbatimCoordinates" xlink:type="simple"><named-content content-type="geo-json" specific-use="{&#34;type&#34;:&#34;Point&#34;,&#34;coordinates&#34;:[116.283611,31.207222]}" id="NCID0EZQBI" xlink:type="simple">31°12′26″N, 115°76′61″E</named-content></named-content>, alt. 1501 m, on bark of <italic><tp:taxon-name><tp:taxon-name-part taxon-name-part-type="genus" reg="Rhododendron">Rhododendron</tp:taxon-name-part></tp:taxon-name></italic>, 19 Sep 2022, Zhang Yanyun 22-956 (<named-content xmlns:xlink="http://www.w3.org/1999/xlink" content-type="dwc:institutional_code" xlink:title="Anhui Normal University" xlink:href="http://grbio.org/institution/anhui-normal-university" xlink:type="simple">AHUB</named-content>-00810); Anqing Ci., Yuexi Co., Yangtianwo, Luchai River, <named-content xmlns:xlink="http://www.w3.org/1999/xlink" content-type="dwc:verbatimCoordinates" xlink:type="simple"><named-content content-type="geo-json" specific-use="{&#34;type&#34;:&#34;Point&#34;,&#34;coordinates&#34;:[116.193889,31.076111]}" id="NCID0EQRBI" xlink:type="simple">31°03′94″N, 116°11′38″E</named-content></named-content>, alt. 850 m, on the bark of <italic>Pine</italic>, 20 Sep 2022, Zhang Yanyun 22-985 (<named-content xmlns:xlink="http://www.w3.org/1999/xlink" content-type="dwc:institutional_code" xlink:title="Anhui Normal University" xlink:href="http://grbio.org/institution/anhui-normal-university" xlink:type="simple">AHUB</named-content>-00839); Anqing Ci., Qianshan Co., Xianren Cave, Tianzhu Mountain World Geopark, <named-content xmlns:xlink="http://www.w3.org/1999/xlink" content-type="dwc:verbatimCoordinates" xlink:type="simple"><named-content content-type="geo-json" specific-use="{&#34;type&#34;:&#34;Point&#34;,&#34;coordinates&#34;:[116.758333,31.247222]}" id="NCID0ECSBI" xlink:type="simple">30°74′50″N, 116°45′30″E</named-content></named-content>, alt. 1377 m, on bark, 21 Sep 2022, Zhang Yanyun 22-1026 (<named-content xmlns:xlink="http://www.w3.org/1999/xlink" content-type="dwc:institutional_code" xlink:title="Anhui Normal University" xlink:href="http://grbio.org/institution/anhui-normal-university" xlink:type="simple">AHUB</named-content>-00880); Anqing Ci., Qianshan Co., Qixing Chi, Tianzhu Mountain World Geopark, <named-content xmlns:xlink="http://www.w3.org/1999/xlink" content-type="dwc:verbatimCoordinates" xlink:type="simple"><named-content content-type="geo-json" specific-use="{&#34;type&#34;:&#34;Point&#34;,&#34;coordinates&#34;:[116.768611,31.247222]}" id="NCID0ESSBI" xlink:type="simple">30°74′50″N, 116°46′07″E</named-content></named-content>, alt. 1250 m, on the bark of an oak tree, 21 Sep 2022, Zhang Yanyun 22-1040 (<named-content xmlns:xlink="http://www.w3.org/1999/xlink" content-type="dwc:institutional_code" xlink:title="Anhui Normal University" xlink:href="http://grbio.org/institution/anhui-normal-university" xlink:type="simple">AHUB</named-content>-00894).</p></tp:treatment-sec><ref-list><ref id="B19"><mixed-citation xmlns:xlink="http://www.w3.org/1999/xlink" xlink:type="simple"><person-group><name name-style="western"><surname>Lü</surname><given-names>L</given-names></name><name name-style="western"><surname>Joshi</surname><given-names>Y</given-names></name><name name-style="western"><surname>Elix</surname><given-names>JA</given-names></name><name name-style="western"><surname>Lumbsch</surname><given-names>HT</given-names></name><name name-style="western"><surname>Wang</surname><given-names>HY</given-names></name><name name-style="western"><surname>Koh</surname><given-names>YJ</given-names></name><name name-style="western"><surname>Hur</surname><given-names>JS</given-names></name></person-group> (<year>2011</year>) <article-title>New and noteworthy species of lichen genus <italic><tp:taxon-name><tp:taxon-name-part taxon-name-part-type="genus">Lecanora</tp:taxon-name-part></tp:taxon-name></italic> (<tp:taxon-name><tp:taxon-name-part taxon-name-part-type="phylum">Ascomycota</tp:taxon-name-part></tp:taxon-name>; <tp:taxon-name><tp:taxon-name-part taxon-name-part-type="family">Lecanoraceae</tp:taxon-name-part></tp:taxon-name>) from South Korea.</article-title><source>Lichenologist (London, England)</source><volume>43</volume>(<issue>4</issue>): <fpage>321</fpage>–<lpage>329</lpage>. <ext-link xlink:href="10.1017/S0024282911000144" ext-link-type="doi" xlink:type="simple">https://doi.org/10.1017/S0024282911000144</ext-link></mixed-citation></ref><ref id="B3"><mixed-citation xmlns:xlink="http://www.w3.org/1999/xlink" xlink:type="simple"><person-group><name name-style="western"><surname>Brodo</surname><given-names>IM</given-names></name></person-group> (<year>1984</year>) <article-title>The North American species of the <italic><tp:taxon-name><tp:taxon-name-part taxon-name-part-type="genus">Lecanora</tp:taxon-name-part><tp:taxon-name-part taxon-name-part-type="species">subfusca</tp:taxon-name-part></tp:taxon-name></italic> group.</article-title><source>Beiheft zur Nova Hedwigia</source><volume>79</volume>: <fpage>63</fpage>–<lpage>185</lpage>.</mixed-citation></ref><ref id="B39"><mixed-citation xmlns:xlink="http://www.w3.org/1999/xlink" xlink:type="simple"><person-group><name name-style="western"><surname>Wang</surname><given-names>HY</given-names></name><name name-style="western"><surname>Ge</surname><given-names>AN</given-names></name><name name-style="western"><surname>Li</surname><given-names>HM</given-names></name><name name-style="western"><surname>Zhao</surname><given-names>ZT</given-names></name></person-group> (<year>2013</year>) <article-title>Additional information on <italic><tp:taxon-name><tp:taxon-name-part taxon-name-part-type="genus">Lecanora</tp:taxon-name-part><tp:taxon-name-part taxon-name-part-type="species">loekoesii</tp:taxon-name-part></tp:taxon-name></italic>.</article-title><source>Mycotaxon</source><volume>123</volume>(<issue>1</issue>): <fpage>235</fpage>–<lpage>239</lpage>. <ext-link xlink:href="10.5248/123.235" ext-link-type="doi" xlink:type="simple">https://doi.org/10.5248/123.235</ext-link></mixed-citation></ref><ref id="B31"><mixed-citation xmlns:xlink="http://www.w3.org/1999/xlink" xlink:type="simple"><person-group><name name-style="western"><surname>Qiu</surname><given-names>L</given-names></name><name name-style="western"><surname>Lü</surname><given-names>L</given-names></name></person-group> (<year>2022</year>) <article-title><italic><tp:taxon-name><tp:taxon-name-part taxon-name-part-type="genus">Lecanora</tp:taxon-name-part><tp:taxon-name-part taxon-name-part-type="species">moniliformis</tp:taxon-name-part></tp:taxon-name></italic> sp. nov. from China.</article-title><source>Mycotaxon</source><volume>137</volume>(<issue>3</issue>): <fpage>465</fpage>–<lpage>469</lpage>. <ext-link xlink:href="10.5248/137.465" ext-link-type="doi" xlink:type="simple">https://doi.org/10.5248/137.465</ext-link></mixed-citation></ref><ref id="B12"><mixed-citation xmlns:xlink="http://www.w3.org/1999/xlink" xlink:type="simple"><person-group><name name-style="western"><surname>Han</surname><given-names>LF</given-names></name><name name-style="western"><surname>Zhao</surname><given-names>JC</given-names></name><name name-style="western"><surname>Guo</surname><given-names>SY</given-names></name></person-group> (<year>2009</year>) <article-title><italic><tp:taxon-name><tp:taxon-name-part taxon-name-part-type="genus">Lecanora</tp:taxon-name-part><tp:taxon-name-part taxon-name-part-type="species">weii</tp:taxon-name-part></tp:taxon-name></italic>, a new multispored species of <italic><tp:taxon-name><tp:taxon-name-part taxon-name-part-type="genus">Lecanora</tp:taxon-name-part></tp:taxon-name></italic> s. str. from northeastern China.</article-title><source>Mycotaxon</source><volume>107</volume>(<issue>1</issue>): <fpage>157</fpage>–<lpage>161</lpage>. <ext-link xlink:href="10.5248/107.157" ext-link-type="doi" xlink:type="simple">https://doi.org/10.5248/107.157</ext-link></mixed-citation></ref></ref-list></tp:taxon-treatment>
