# Supplementary material for: ﻿Phylogeny, morphology and chemistry reveal two new multispored species in the Lecanorasubfusca group (Lecanoraceae, Ascomycota)
Source: MycoKeys. 2023 Aug 7;99:25–43. doi: 10.3897/mycokeys.99.108462 (PMC10425951; doi:10.3897/mycokeys.99.108462)
Supplement: XML Treatment for Lecanora pseudojaponica [file mycokeys.99.108462-treatment2.xml]

<!DOCTYPE tp:taxon-treatment
  PUBLIC "-//TaxonX//DTD Taxonomic Treatment Publishing DTD v0 20100105//EN" "tax-treatment-NSO.dtd">
<tp:taxon-treatment xmlns:tp="http://www.plazi.org/taxpub"><tp:treatment-meta><kwd-group><label>Taxon classification</label><kwd>
                <named-content content-type="kingdom">Fungi</named-content>
              </kwd><kwd>
                <named-content content-type="order">Lecanorales</named-content>
              </kwd><kwd>
                <named-content content-type="family">Lecanoraceae</named-content>
              </kwd></kwd-group><mixed-citation publication-type="journal"><person-group><name><surname>Li</surname><given-names>Lijuan</given-names></name><name><surname>Zhang</surname><given-names>Yanyun</given-names></name><name><surname>Printzen</surname><given-names>Christian</given-names></name></person-group><article-title>﻿Phylogeny, morphology and chemistry reveal two new multispored species in the <italic><tp:taxon-name><tp:taxon-name-part taxon-name-part-type="genus" reg="Lecanora">Lecanora</tp:taxon-name-part><tp:taxon-name-part taxon-name-part-type="species" reg="subfusca">subfusca</tp:taxon-name-part></tp:taxon-name></italic> group (<tp:taxon-name><tp:taxon-name-part taxon-name-part-type="family">Lecanoraceae</tp:taxon-name-part></tp:taxon-name>, <tp:taxon-name><tp:taxon-name-part taxon-name-part-type="phylum">Ascomycota</tp:taxon-name-part></tp:taxon-name>)</article-title><source>MycoKeys</source><day>07</day><month>08</month><year>2023</year><volume>99</volume><fpage>25</fpage><lpage>43</lpage><pub-id pub-id-type="doi">10.3897/mycokeys.99.108462</pub-id></mixed-citation></tp:treatment-meta><tp:nomenclature><label>﻿</label><tp:taxon-name>
              <object-id xmlns:xlink="http://www.w3.org/1999/xlink" content-type="arpha" xlink:type="simple">D2BDE72C-404C-5D49-9F03-02E121A6EB86</object-id>
              <tp:taxon-name-part taxon-name-part-type="genus" reg="Lecanora">Lecanora</tp:taxon-name-part>
              <tp:taxon-name-part taxon-name-part-type="species" reg="pseudojaponica">pseudojaponica</tp:taxon-name-part>
              <object-id xmlns:xlink="http://www.w3.org/1999/xlink" content-type="mycobank" xlink:type="simple">849251</object-id>
            </tp:taxon-name><tp:taxon-authority>Lijuan Li &amp; Printzen</tp:taxon-authority><tp:taxon-status xmlns:xlink="http://www.w3.org/1999/xlink" xlink:type="simple">sp. nov.</tp:taxon-status><xref ref-type="fig" rid="F4">Fig. 4A–G</xref></tp:nomenclature><tp:treatment-sec sec-type="diagnosis" id="SECID0ENUBI"><title>Diagnosis.</title><p>Distinguished from other species of <italic><tp:taxon-name><tp:taxon-name-part taxon-name-part-type="genus" reg="Lecanora">Lecanora</tp:taxon-name-part></tp:taxon-name></italic> by the red brown apothecial discs, the 16- and 8-spored asci, an epihymenium without crystals, small crystals in the amphithecium and the presence of atranorin, zeorin and the stictic acid complex.</p></tp:treatment-sec><tp:treatment-sec sec-type="material" id="SECID0E1UBI"><title>Type.</title><p>China, Anhui Prov.: Yuexi Co., Yangtianwo, Yaoluoping National Nature Reserve, <named-content xmlns:xlink="http://www.w3.org/1999/xlink" content-type="dwc:verbatimCoordinates" xlink:type="simple"><named-content content-type="geo-json" specific-use="{&#34;type&#34;:&#34;Point&#34;,&#34;coordinates&#34;:[116.069444,31.969722]}" id="NCID0EDVBI" xlink:type="simple">31°58′11″N, 116°4′10″E</named-content></named-content>, alt. 1160 m, on bark, 15 Oct 2020, Yao Zongting 20200919, <abbrev xmlns:xlink="http://www.w3.org/1999/xlink" content-type="institution" xlink:title="Herbarium Mycologicum Academiae Sinicae-Lichenes" id="ABBRID0EIVBI" xlink:type="simple">HMAS-L</abbrev>-0147402—<bold><italic>holotype</italic></bold>.</p></tp:treatment-sec><tp:treatment-sec sec-type="description" id="SECID0EQVBI"><title>Description.</title><p>Thallus corticolous, continuous to rimose, thin and tightly attached to the substrate, surface pale green to dull greenish-grey, epruinose, lacking soredia, prothallus black or not visible.</p><p>Apothecia lecanorine, numerous, rounded, dispersed to aggregated, sessile to adnate, 0.3–1 mm in diameter; disc plane or moderately concave, yellowish brown to reddish-brown, weakly shiny, epruinose, margin persistent and prominent, entire, cream white or greyish-white; amphithecium with numerous algal cells, small crystals (<abbrev xmlns:xlink="http://www.w3.org/1999/xlink" xlink:title="polarized light" id="ABBRID0EXVBI" xlink:type="simple">POL</abbrev>+, K-insol, N-sol); cortex indistinct, interspersed with fine crystals (<abbrev xmlns:xlink="http://www.w3.org/1999/xlink" xlink:title="polarized light" id="ABBRID0E2VBI" xlink:type="simple">POL</abbrev>+, K-sol, N-insol); parathecium colourless, 15–20 µm thick, without crystals (<abbrev xmlns:xlink="http://www.w3.org/1999/xlink" xlink:title="polarized light" id="ABBRID0E6VBI" xlink:type="simple">POL</abbrev>-); epihymenium without crystals (<abbrev xmlns:xlink="http://www.w3.org/1999/xlink" xlink:title="polarized light" id="ABBRID0EDWBI" xlink:type="simple">POL</abbrev>-), with orangish-brown to deep brown amorphous pigmentation, 10–20 µm high, not altered by K (sometimes becoming slightly more dark brown), orange intensifying in N, occasionally topped by a layer of hyaline gel ca. 5 µm thick; hymenium colourless, 60–100 µm high; paraphyses with few anastomoses, weakly branched, ca. 1.5 µm thick, tips expanded to 4 µm with an orangish-brown cap; hypothecium colourless, composed of anastomosing hyphae; asci clavate to narrowly clavate, <italic><tp:taxon-name><tp:taxon-name-part taxon-name-part-type="genus" reg="Lecanora">Lecanora</tp:taxon-name-part></tp:taxon-name></italic>-type, 50–65 × 20–25 µm, 8- and 16-spored; ascospores simple, hyaline, ellipsoid to ovoid, (11.0–)13.0–14.5–16.5(–18) × (6.0–)5.5–6.5–8.0(–9.0) µm (n = 153), wall ca. 0.5 µm. Pycnidia not found.</p><fig id="F4" position="float" orientation="portrait"><object-id xmlns:xlink="http://www.w3.org/1999/xlink" content-type="doi" xlink:type="simple">10.3897/mycokeys.99.108462.figure4</object-id><object-id xmlns:xlink="http://www.w3.org/1999/xlink" content-type="arpha" xlink:type="simple">FC6631BD-85F2-561C-9A68-C2185F24F93C</object-id><label>Figure 4.</label><caption><p>The new species <italic><tp:taxon-name><tp:taxon-name-part taxon-name-part-type="genus" reg="Lecanora">Lecanora</tp:taxon-name-part><tp:taxon-name-part taxon-name-part-type="species" reg="pseudojaponica">pseudojaponica</tp:taxon-name-part></tp:taxon-name></italic><bold>A</bold> lichen thallus and apothecia, habit <bold>B</bold> vertical sections of apothecia in polarized light <bold>C</bold> vertical sections of apothecia mounted in lactophenol cotton blue in normal light <bold>D</bold> 16-spored ascus <bold>E</bold> 8-spored ascus <bold>F</bold> ascospores in 8-spored asci <bold>G</bold> ascospores in 16-spored asci. Scale bars: 1 mm (<bold>A</bold>); 20 µm (<bold>B, C</bold>); 10 µm (<bold>D, E, F, G</bold>).</p></caption><graphic xmlns:xlink="http://www.w3.org/1999/xlink" xlink:href="mycokeys-99-025-g004.jpg" position="float" orientation="portrait" xlink:type="simple" id="oo_889398.jpg"><uri content-type="original_file" xlink:type="simple">https://binary.pensoft.net/fig/889398</uri></graphic></fig></tp:treatment-sec><tp:treatment-sec sec-type="chemistry" id="SECID0E1XBI"><title>Chemistry.</title><p>Thallus K+ yellow, C-; containing atranorin, zeorin and the stictic acid complex.</p></tp:treatment-sec><tp:treatment-sec sec-type="distribution" id="SECID0E6XBI"><title>Distribution.</title><p>This species occurs on bark at similar localities as <italic><tp:taxon-name><tp:taxon-name-part taxon-name-part-type="genus" reg="Lecanora">L.</tp:taxon-name-part><tp:taxon-name-part taxon-name-part-type="species" reg="anhuiensis">anhuiensis</tp:taxon-name-part></tp:taxon-name></italic> in Anhui Province at elevations between 1160 and 1720 m.</p></tp:treatment-sec><tp:treatment-sec sec-type="etymology" id="SECID0EQYBI"><title>Etymology.</title><p>The specific epithet refers to the similar species <italic><tp:taxon-name><tp:taxon-name-part taxon-name-part-type="genus" reg="Lecanora">L.</tp:taxon-name-part><tp:taxon-name-part taxon-name-part-type="species" reg="japonica">japonica</tp:taxon-name-part></tp:taxon-name></italic>.</p></tp:treatment-sec><tp:treatment-sec sec-type="notes" id="SECID0EBZBI"><title>Notes.</title><p>In our collections, we observed the presence of apothecia containing 8-spored asci as well as others containing 16-spored asci, growing mixed and distributed randomly on the same thallus. On rare occasions, 8-spored asci have been also been observed in the apothecia containing 16-spored asci. In order to rule out the possibility that we were actually observing two species growing intermixed, we sequenced both types of apothecia separately. The phylogeny (Fig. <xref ref-type="fig" rid="F2">2</xref>) showed no genetic differences between these apothecia. The only phenotypic difference seems to be that ascospores in 8-spored asci are, on average, larger than those in 16-spored asci, although both have a similar size range. It might be confused with other species of the <italic><tp:taxon-name><tp:taxon-name-part taxon-name-part-type="genus" reg="Lecanora">L.</tp:taxon-name-part><tp:taxon-name-part taxon-name-part-type="species" reg="subfusca">subfusca</tp:taxon-name-part></tp:taxon-name></italic> group, especially if only 8-spored asci are found in the hymenium, but it is readily distinguished by its unique chemistry.</p><p>Three multispored species from the <italic><tp:taxon-name><tp:taxon-name-part taxon-name-part-type="genus" reg="Lecanora">L.</tp:taxon-name-part><tp:taxon-name-part taxon-name-part-type="species" reg="subfusca">subfusca</tp:taxon-name-part></tp:taxon-name></italic> group previously reported from China, <italic><tp:taxon-name><tp:taxon-name-part taxon-name-part-type="genus" reg="Lecanora">L.</tp:taxon-name-part><tp:taxon-name-part taxon-name-part-type="species" reg="japonica">japonica</tp:taxon-name-part></tp:taxon-name></italic>, <italic><tp:taxon-name><tp:taxon-name-part taxon-name-part-type="genus" reg="Lecanora">L.</tp:taxon-name-part><tp:taxon-name-part taxon-name-part-type="species" reg="subjaponica">subjaponica</tp:taxon-name-part></tp:taxon-name></italic> and <italic><tp:taxon-name><tp:taxon-name-part taxon-name-part-type="genus" reg="Lecanora">L.</tp:taxon-name-part><tp:taxon-name-part taxon-name-part-type="species" reg="moniliformis">moniliformis</tp:taxon-name-part></tp:taxon-name></italic>, are morphologically similar to <italic><tp:taxon-name><tp:taxon-name-part taxon-name-part-type="genus" reg="Lecanora">L.</tp:taxon-name-part><tp:taxon-name-part taxon-name-part-type="species" reg="pseudojaponica">pseudojaponica</tp:taxon-name-part></tp:taxon-name></italic> in having red-brown apothecia, an epihymenium without crystals and small crystals in the amphithcium. <italic><tp:taxon-name><tp:taxon-name-part taxon-name-part-type="genus" reg="Lecanora">Lecanora</tp:taxon-name-part><tp:taxon-name-part taxon-name-part-type="species" reg="japonica">japonica</tp:taxon-name-part></tp:taxon-name></italic> differs by the lack of lichen substances other than atranorin (<xref ref-type="bibr" rid="B26">Miyawaki 1988</xref>), <italic><tp:taxon-name><tp:taxon-name-part taxon-name-part-type="genus" reg="Lecanora">L.</tp:taxon-name-part><tp:taxon-name-part taxon-name-part-type="species" reg="subjaponica">subjaponica</tp:taxon-name-part></tp:taxon-name></italic> contains (16–) 32-spored asci and lacks stictic acid (<xref ref-type="bibr" rid="B20">Lü et al. 2012</xref>) and <italic><tp:taxon-name><tp:taxon-name-part taxon-name-part-type="genus" reg="Lecanora">L.</tp:taxon-name-part><tp:taxon-name-part taxon-name-part-type="species" reg="moniliformis">moniliformis</tp:taxon-name-part></tp:taxon-name></italic> has crenate apothecial margins and produces psoromic acid (<xref ref-type="bibr" rid="B31">Qiu and Lü 2022</xref>). <italic><tp:taxon-name><tp:taxon-name-part taxon-name-part-type="genus" reg="Lecanora">Lecanora</tp:taxon-name-part><tp:taxon-name-part taxon-name-part-type="species" reg="subpraesistens">subpraesistens</tp:taxon-name-part></tp:taxon-name></italic> is another multispored species with an egranulose epihymenium, but it can be distinguished from <italic><tp:taxon-name><tp:taxon-name-part taxon-name-part-type="genus" reg="Lecanora">L.</tp:taxon-name-part><tp:taxon-name-part taxon-name-part-type="species" reg="pseudojaponica">pseudojaponica</tp:taxon-name-part></tp:taxon-name></italic> by large crystals in the amphithecium, slightly larger apothecia (0.5–1.5 mm) and the absence of stictic acid (<xref ref-type="bibr" rid="B28">Nayaka et al. 2006</xref>).</p></tp:treatment-sec><tp:treatment-sec sec-type="material" id="SECID0EW4BI"><title>Additional specimens examined.</title><p>China: Anhui Prov.: Anqing Ci., Yuexi Co., Yangtianwo, Yaoluoping National Nature Reserve, <named-content xmlns:xlink="http://www.w3.org/1999/xlink" content-type="dwc:verbatimCoordinates" xlink:type="simple"><named-content content-type="geo-json" specific-use="{&#34;type&#34;:&#34;Point&#34;,&#34;coordinates&#34;:[116.069444,31.969722]}" id="NCID0E64BI" xlink:type="simple">31°58′11″N, 116°4′10″E</named-content></named-content>, alt. 1160 m, on bark, 15 Oct 2020, Yao Zongting 20200915 (<abbrev xmlns:xlink="http://www.w3.org/1999/xlink" content-type="institution" xlink:title="Herbarium Mycologicum Academiae Sinicae-Lichenes" id="ABBRID0EE5BI" xlink:type="simple">HMAS-L</abbrev>-0147401), Yao Zongting 20200911 (<abbrev xmlns:xlink="http://www.w3.org/1999/xlink" content-type="institution" xlink:title="Herbarium Mycologicum Academiae Sinicae-Lichenes" id="ABBRID0EJ5BI" xlink:type="simple">HMAS-L</abbrev>-0147400), Yao Zongting 20200932 (<abbrev xmlns:xlink="http://www.w3.org/1999/xlink" content-type="institution" xlink:title="Herbarium Mycologicum Academiae Sinicae-Lichenes" id="ABBRID0EO5BI" xlink:type="simple">HMAS-L</abbrev>-0147405); Lu’an Ci., Jinzhai Co., the main peak of the Tiantangzhai Scenic Area, Da-pie Mountain, <named-content xmlns:xlink="http://www.w3.org/1999/xlink" content-type="dwc:verbatimCoordinates" xlink:type="simple"><named-content content-type="geo-json" specific-use="{&#34;type&#34;:&#34;Point&#34;,&#34;coordinates&#34;:[115.770833,31.105556]}" id="NCID0EW5BI" xlink:type="simple">31°06′20″N, 115°46′15″E</named-content></named-content>, alt. 1720 m, on bark, 12 Oct 2020, Ren Qiang 20200751 (<abbrev xmlns:xlink="http://www.w3.org/1999/xlink" content-type="institution" xlink:title="Herbarium Mycologicum Academiae Sinicae-Lichenes" id="ABBRID0E25BI" xlink:type="simple">HMAS-L</abbrev>-0147385); Lu′an Ci., Jinzhai Co., Waterfalls area of the Tiantangzhai Scenic Area, <named-content xmlns:xlink="http://www.w3.org/1999/xlink" content-type="dwc:verbatimCoordinates" xlink:type="simple"><named-content content-type="geo-json" specific-use="{&#34;type&#34;:&#34;Point&#34;,&#34;coordinates&#34;:[116.285278,31.207222]}" id="NCID0ED6BI" xlink:type="simple">31°12′26″N, 115°76′67″E</named-content></named-content>, alt. 1492 m, on bark, 19 Sep 2022, Zhang Yanyun 22-959 (<named-content xmlns:xlink="http://www.w3.org/1999/xlink" content-type="dwc:institutional_code" xlink:title="Anhui Normal University" xlink:href="http://grbio.org/institution/anhui-normal-university" xlink:type="simple">AHUB</named-content>-00813); Lu′an Ci., Jinzhai Co., Waterfalls area of the Tiantangzhai Scenic Area, <named-content xmlns:xlink="http://www.w3.org/1999/xlink" content-type="dwc:verbatimCoordinates" xlink:type="simple"><named-content content-type="geo-json" specific-use="{&#34;type&#34;:&#34;Point&#34;,&#34;coordinates&#34;:[116.285833,31.207500]}" id="NCID0ET6BI" xlink:type="simple">31°12′27″N, 115°76′69″E</named-content></named-content>, alt. 1490 m, on oak bark, 19 Sep 2022, Zhang Yanyun 22-961 (<named-content xmlns:xlink="http://www.w3.org/1999/xlink" content-type="dwc:institutional_code" xlink:title="Anhui Normal University" xlink:href="http://grbio.org/institution/anhui-normal-university" xlink:type="simple">AHUB</named-content>-00815); Lu′an Ci., Huoshan Co., Baimajian in the Main Scenic Area of Ta-pieh Mountain, <named-content xmlns:xlink="http://www.w3.org/1999/xlink" content-type="dwc:verbatimCoordinates" xlink:type="simple"><named-content content-type="geo-json" specific-use="{&#34;type&#34;:&#34;Point&#34;,&#34;coordinates&#34;:[116.309722,31.195833]}" id="NCID0EDACI" xlink:type="simple">31°11′45″N, 116°17′95″E</named-content></named-content>, alt. 1459 m, on bark, 09 Sep 2021, Zhang Yanyun 21-124 (<named-content xmlns:xlink="http://www.w3.org/1999/xlink" content-type="dwc:institutional_code" xlink:title="Anhui Normal University" xlink:href="http://grbio.org/institution/anhui-normal-university" xlink:type="simple">AHUB</named-content>-01027).</p></tp:treatment-sec><tp:treatment-sec sec-type="material" id="SECID0EQACI"><title>Material of additional species examined.</title><p><italic><tp:taxon-name><tp:taxon-name-part taxon-name-part-type="genus" reg="Lecanora">Lecanora</tp:taxon-name-part><tp:taxon-name-part taxon-name-part-type="species" reg="baekdudaeganensis">baekdudaeganensis</tp:taxon-name-part></tp:taxon-name></italic>: China. Anhui Prov.: Anqing Ci., Yuexi Co., <named-content xmlns:xlink="http://www.w3.org/1999/xlink" content-type="dwc:verbatimCoordinates" xlink:type="simple"><named-content content-type="geo-json" specific-use="{&#34;type&#34;:&#34;Point&#34;,&#34;coordinates&#34;:[115.593056,31.171111]}" id="NCID0EEBCI" xlink:type="simple">31°10′16″N, 115°35′35″E</named-content></named-content>, alt. 770 m, on bark, 13 Oct 2020, Zhang Jiarong 20200766 L1452 (<abbrev xmlns:xlink="http://www.w3.org/1999/xlink" content-type="institution" xlink:title="Herbarium Mycologicum Academiae Sinicae-Lichenes" id="ABBRID0EJBCI" xlink:type="simple">HMAS-L</abbrev>-0147386), Zhang Jiarong 20200762 (<abbrev xmlns:xlink="http://www.w3.org/1999/xlink" content-type="institution" xlink:title="Herbarium Mycologicum Academiae Sinicae-Lichenes" id="ABBRID0EOBCI" xlink:type="simple">HMAS-L</abbrev>-0147387).</p><p><italic><tp:taxon-name><tp:taxon-name-part taxon-name-part-type="genus" reg="Lecanora">Lecanora</tp:taxon-name-part><tp:taxon-name-part taxon-name-part-type="species" reg="cateilea">cateilea</tp:taxon-name-part></tp:taxon-name></italic>: China. Yunnan Prov.: Diqing Tibetan Autonomous Prefecture, Baima Snow Mt., <named-content xmlns:xlink="http://www.w3.org/1999/xlink" content-type="dwc:verbatimCoordinates" xlink:type="simple"><named-content content-type="geo-json" specific-use="{&#34;type&#34;:&#34;Point&#34;,&#34;coordinates&#34;:[98.960833,27.400000]}" id="NCID0EDCCI" xlink:type="simple">27°24′00″N, 98°56′99″E</named-content></named-content>, alt. 4100 m, on stump, 23 Oct 2003, Wang Lisong et al. 03-22910 (<named-content xmlns:xlink="http://www.w3.org/1999/xlink" content-type="dwc:institutional_code" xlink:title="Lichen Herbarium Kunming Institute of Botany" xlink:href="http://grbio.org/institution/kunming-institute-botany-chinese-academy-sciences" xlink:type="simple">KUN-L</named-content>).</p><p><italic><tp:taxon-name><tp:taxon-name-part taxon-name-part-type="genus" reg="Lecanora">Lecanora</tp:taxon-name-part><tp:taxon-name-part taxon-name-part-type="species" reg="loekoesii">loekoesii</tp:taxon-name-part></tp:taxon-name></italic>: China. Shaanxi Prov.: Baoji Ci., Taibai Mt., <named-content xmlns:xlink="http://www.w3.org/1999/xlink" content-type="dwc:verbatimCoordinates" xlink:type="simple"><named-content content-type="geo-json" specific-use="{&#34;type&#34;:&#34;Point&#34;,&#34;coordinates&#34;:[107.810833,33.905556]}" id="NCID0EADCI" xlink:type="simple">33°54′20″N, 107°47′99″E</named-content></named-content>, alt. 2200 m, on Betula bark, 2014, Wang Lisong et al. 14-45264 (<named-content xmlns:xlink="http://www.w3.org/1999/xlink" content-type="dwc:institutional_code" xlink:title="Lichen Herbarium Kunming Institute of Botany" xlink:href="http://grbio.org/institution/kunming-institute-botany-chinese-academy-sciences" xlink:type="simple">KUN-L</named-content>-47212); Heilongjiang Prov.: Heihe Ci., Sunwu Co., <named-content xmlns:xlink="http://www.w3.org/1999/xlink" content-type="dwc:verbatimCoordinates" xlink:type="simple"><named-content content-type="geo-json" specific-use="{&#34;type&#34;:&#34;Point&#34;,&#34;coordinates&#34;:[127.299722,49.660833]}" id="NCID0EQDCI" xlink:type="simple">49°38′99″N, 127°17′59″E</named-content></named-content>, alt. 335 m, on bark, 24 Aug 2014, Wei Xinli et al. HLJ201400311 (<abbrev xmlns:xlink="http://www.w3.org/1999/xlink" content-type="institution" xlink:title="Herbarium Mycologicum Academiae Sinicae-Lichenes" id="ABBRID0EVDCI" xlink:type="simple">HMAS-L</abbrev>-0131277); Yichun Ci., Hongxing Co., <named-content xmlns:xlink="http://www.w3.org/1999/xlink" content-type="dwc:verbatimCoordinates" xlink:type="simple"><named-content content-type="geo-json" specific-use="{&#34;type&#34;:&#34;Point&#34;,&#34;coordinates&#34;:[127.426111,49.800278]}" id="NCID0E4DCI" xlink:type="simple">49°48′01″N, 127°25′34″E</named-content></named-content>, alt. 280 m, on bark, 26 Aug 2014, Wei Xinli et al. HLJ201400640 (<abbrev xmlns:xlink="http://www.w3.org/1999/xlink" content-type="institution" xlink:title="Herbarium Mycologicum Academiae Sinicae-Lichenes" id="ABBRID0ECECI" xlink:type="simple">HMAS-L</abbrev>-0131305); Yichun Ci., Fenglin Co., <named-content xmlns:xlink="http://www.w3.org/1999/xlink" content-type="dwc:verbatimCoordinates" xlink:type="simple"><named-content content-type="geo-json" specific-use="{&#34;type&#34;:&#34;Point&#34;,&#34;coordinates&#34;:[127.422222,49.766944]}" id="NCID0EKECI" xlink:type="simple">49°46′01″N, 127°25′20″E</named-content></named-content>, alt. 262 m, on bark, 27 Aug 2014, Wei Xinli et al. HLJ201400853 (<abbrev xmlns:xlink="http://www.w3.org/1999/xlink" content-type="institution" xlink:title="Herbarium Mycologicum Academiae Sinicae-Lichenes" id="ABBRID0EPECI" xlink:type="simple">HMAS-L</abbrev>-0131321).</p><p><italic><tp:taxon-name><tp:taxon-name-part taxon-name-part-type="genus" reg="Lecanora">Lecanora</tp:taxon-name-part><tp:taxon-name-part taxon-name-part-type="species" reg="subjaponica">subjaponica</tp:taxon-name-part></tp:taxon-name></italic>: China. Yunnan Prov.: Diqing Tibetan Autonomous Prefecture, Baima Snow Mt., <named-content xmlns:xlink="http://www.w3.org/1999/xlink" content-type="dwc:verbatimCoordinates" xlink:type="simple"><named-content content-type="geo-json" specific-use="{&#34;type&#34;:&#34;Point&#34;,&#34;coordinates&#34;:[98.960833,27.400000]}" id="NCID0EEFCI" xlink:type="simple">27°24′00″N, 98°56′99″E</named-content></named-content>, alt. 4100 m, on bark, 23 Oct 2003, Wang Lisong et al. 03-22905 (<named-content xmlns:xlink="http://www.w3.org/1999/xlink" content-type="dwc:institutional_code" xlink:title="Lichen Herbarium Kunming Institute of Botany" xlink:href="http://grbio.org/institution/kunming-institute-botany-chinese-academy-sciences" xlink:type="simple">KUN-L</named-content>); Xizang Prov.: Lizhi Ci., <named-content xmlns:xlink="http://www.w3.org/1999/xlink" content-type="dwc:verbatimCoordinates" xlink:type="simple"><named-content content-type="geo-json" specific-use="{&#34;type&#34;:&#34;Point&#34;,&#34;coordinates&#34;:[94.744167,29.744167]}" id="NCID0EUFCI" xlink:type="simple">29°43′99″N, 94°43′99″E</named-content></named-content>, alt. 3131 m, on bark, 19 Aug 2004, Huang Manrong 1662 (<abbrev xmlns:xlink="http://www.w3.org/1999/xlink" content-type="institution" xlink:title="Herbarium Mycologicum Academiae Sinicae-Lichenes" id="ABBRID0EZFCI" xlink:type="simple">HMAS-L</abbrev>-0148671).</p></tp:treatment-sec><tp:treatment-sec><!--Section generated to contain objects referenced in tp:taxon-treatment.--><fig id="F2" position="float" orientation="portrait"><object-id xmlns:xlink="http://www.w3.org/1999/xlink" content-type="doi" xlink:type="simple">10.3897/mycokeys.99.108462.figure2</object-id><object-id xmlns:xlink="http://www.w3.org/1999/xlink" content-type="arpha" xlink:type="simple">EEF2A4D8-CD11-5E9D-9FD3-676B07DD5475</object-id><label>Figure 2.</label><caption><p>Phylogenetic tree generated from Maximum Likelihood (<abbrev xmlns:xlink="http://www.w3.org/1999/xlink" xlink:title="Maximum Likelihood" id="ABBRID0EOVAE" xlink:type="simple">ML</abbrev>) analysis of the <italic><tp:taxon-name><tp:taxon-name-part taxon-name-part-type="genus" reg="Lecanora">Lecanora</tp:taxon-name-part><tp:taxon-name-part taxon-name-part-type="species" reg="subfusca">subfusca</tp:taxon-name-part></tp:taxon-name></italic> group, emphasising multispored taxa, based on nrITS sequences. SH-aLRT support (%) ≥ 80 / ultrafast bootstrap support (%) ≥ 95 are given above the nodes. Newly-generated sequences are indicated in bold. Phenotypical characters are mapped next to the tree, solid grey rectangles indicate the presence of corresponding features: 1, multispored asci; 2, apothecial amphithecium with large crystals; 3, amphithecium with small crystals; 4, epihymenium without crystals; 5, epihymenium with fine crystals; 6, epihymenium with coarse crystals; 7, thallus with soredia; 8, atranorin; 9, usnic acid; 10, zeorin; 11, stictic acid; 12, norstictic acid.</p></caption><graphic xmlns:xlink="http://www.w3.org/1999/xlink" xlink:href="mycokeys-99-025-g002.jpg" position="float" orientation="portrait" xlink:type="simple" id="oo_889396.jpg"><uri content-type="original_file" xlink:type="simple">https://binary.pensoft.net/fig/889396</uri></graphic></fig></tp:treatment-sec><ref-list><ref id="B26"><mixed-citation xmlns:xlink="http://www.w3.org/1999/xlink" xlink:type="simple"><person-group><name name-style="western"><surname>Miyawaki</surname><given-names>H</given-names></name></person-group> (<year>1988</year>) <article-title>Studies on the <italic><tp:taxon-name><tp:taxon-name-part taxon-name-part-type="genus">Lecanora</tp:taxon-name-part><tp:taxon-name-part taxon-name-part-type="species">subfusca</tp:taxon-name-part></tp:taxon-name></italic> group in Japan.</article-title><source>The Journal of the Hattori Botanical Laboratory</source><volume>64</volume>: <fpage>271</fpage>–<lpage>326</lpage>.</mixed-citation></ref><ref id="B20"><mixed-citation xmlns:xlink="http://www.w3.org/1999/xlink" xlink:type="simple"><person-group><name name-style="western"><surname>Lü</surname><given-names>L</given-names></name><name name-style="western"><surname>Zhang</surname><given-names>LL</given-names></name><name name-style="western"><surname>Liu</surname><given-names>XL</given-names></name><name name-style="western"><surname>Zhao</surname><given-names>ZT</given-names></name><name name-style="western"><surname>Wang</surname><given-names>HY</given-names></name></person-group> (<year>2012</year>) <article-title><italic><tp:taxon-name><tp:taxon-name-part taxon-name-part-type="genus">Lecanora</tp:taxon-name-part><tp:taxon-name-part taxon-name-part-type="species">subjaponica</tp:taxon-name-part></tp:taxon-name></italic>, a new lichen from China.</article-title><source>Lichenologist (London, England)</source><volume>44</volume>(<issue>4</issue>): <fpage>465</fpage>–<lpage>468</lpage>. <ext-link xlink:href="10.1017/S002428291200014X" ext-link-type="doi" xlink:type="simple">https://doi.org/10.1017/S002428291200014X</ext-link></mixed-citation></ref><ref id="B31"><mixed-citation xmlns:xlink="http://www.w3.org/1999/xlink" xlink:type="simple"><person-group><name name-style="western"><surname>Qiu</surname><given-names>L</given-names></name><name name-style="western"><surname>Lü</surname><given-names>L</given-names></name></person-group> (<year>2022</year>) <article-title><italic><tp:taxon-name><tp:taxon-name-part taxon-name-part-type="genus">Lecanora</tp:taxon-name-part><tp:taxon-name-part taxon-name-part-type="species">moniliformis</tp:taxon-name-part></tp:taxon-name></italic> sp. nov. from China.</article-title><source>Mycotaxon</source><volume>137</volume>(<issue>3</issue>): <fpage>465</fpage>–<lpage>469</lpage>. <ext-link xlink:href="10.5248/137.465" ext-link-type="doi" xlink:type="simple">https://doi.org/10.5248/137.465</ext-link></mixed-citation></ref><ref id="B28"><mixed-citation xmlns:xlink="http://www.w3.org/1999/xlink" xlink:type="simple"><person-group><name name-style="western"><surname>Nayaka</surname><given-names>S</given-names></name><name name-style="western"><surname>Upreti</surname><given-names>DK</given-names></name><name name-style="western"><surname>Lumbsch</surname><given-names>HT</given-names></name></person-group> (<year>2006</year>) <article-title>Two new <italic><tp:taxon-name><tp:taxon-name-part taxon-name-part-type="genus">Lecanora</tp:taxon-name-part></tp:taxon-name></italic> species from India.</article-title><source>Lichenologist (London, England)</source><volume>38</volume>(<issue>5</issue>): <fpage>421</fpage>–<lpage>424</lpage>. <ext-link xlink:href="10.1017/S0024282906005731" ext-link-type="doi" xlink:type="simple">https://doi.org/10.1017/S0024282906005731</ext-link></mixed-citation></ref></ref-list></tp:taxon-treatment>
